# Supplementary material for: Benefits and risks of health data reuse for healthcare providers: stakeholder perspectives from a qualitative interview study
Source: BMC Health Serv Res. 2025 Mar 18;25:402. doi: 10.1186/s12913-025-12500-7 (PMC11917074; doi:10.1186/s12913-025-12500-7)
Supplement: Supplementary file 4 — Supplementary Material 4: Study material (invitation letter, study information, consent form) [file 12913_2025_12500_MOESM4_ESM.zip]

Archive with 3 entries (3 files):
- CAEHR_PI_Suppl4a_Template_Invitation.pdf
- CAEHR_PI_Suppl4b_Study_information.pdf
- CAEHR_PI_Suppl4c_Consent_form.pdf
